# Supplementary material for: Paired Comparison of Routine Molecular Screening of Patient Samples with Advanced Non-Small Cell Lung Cancer in Circulating Cell-Free DNA Using Three Targeted Assays
Source: Cancers (Basel). 2023 Mar 3;15(5):1574. doi: 10.3390/cancers15051574 (PMC10001056; doi:10.3390/cancers15051574)
Supplement: Supplementary file 1 [file cancers-15-01574-s001.zip]

Archive with 1 entries (1 files):
- cancers-2148910-supplementary.pdf
